# Supplementary material for: Effects of the Gut Microbiota and Barrier Function on Melatonin Efficacy in Alleviating Liver Injury
Source: Antioxidants (Basel). 2022 Aug 31;11(9):1727. doi: 10.3390/antiox11091727 (PMC9495757; doi:10.3390/antiox11091727)
Supplement: Supplementary file 1 [file antioxidants-11-01727-s001.zip]

Archive with 1 entries (1 files):
- antioxidants-1880140-supplementary.pdf
